# Supplementary material for: Cryptotanshinone is a candidate therapeutic agent for interstitial lung disease associated with a BRICHOS-domain mutation of SFTPC
Source: iScience. 2023 Aug 25;26(10):107731. doi: 10.1016/j.isci.2023.107731 (PMC10494175; doi:10.1016/j.isci.2023.107731)
Supplement: Table S2. Genes upregulated in SPCY104H-AEC, related to Figure 5 [file mmc2.xlsx]

## Sheet: Sheet1
Gene symbol	log2 (fold change)	padj	*
CHCHD2	9.83	3.63e-37
MIR924HG	8.2	1.06e-08
H3C3	7.79	1.03e-10
ZBED6CL	7.79	3.21e-07
EHHADH	7.52	8.76e-07
LRRC61	6.95	1.04e-05
PAX8-AS1	6.87	2.82e-53
PHKG1	6.85	5.5e-05
H3-2	6.48	8.31e-07
ZNF736	5.95	3.68e-05
ADGRL4	5.82	0.0022133
EDNRB	5.72	0.005139
FAM50B	5.7	0.0160553
H2BC3	5.69	2.13e-07
TSPYL5	5.59	1.93e-57
ZNF501	5.21	1.05e-07
BANK1	5.06	0.0030556
ILDR1	4.76	6.02e-11
GNAS-AS1	4.57	0.0269565
DNAJA4	4.43	0.0291101
HSPA1A	4.41	2.13e-32
SPOCK2	4.31	3.97e-07
FAM66C	3.76	1.22e-11
TRIM4	3	1.83e-23
BCL11B	2.76	4.99e-14
CFAP300	2.67	0.0012902
LCAL1	2.52	0.0989712
HSPA2	2.3	3.47e-07
ZXDA	2.22	1.18e-10
H4C6	2.18	1.67e-11
UGT2B15	2.12	0.0690619
AKR1C3	1.97	0.0131317
CEBPZOS	1.95	1.93e-12
ME1	1.81	2.42e-23
MUC4	1.78	0.0679858	Milara et al.S1
KCNQ3	1.77	0.0049774
EFCAB13	1.77	0.0255211
IAH1	1.76	0.0182884
MUC5B	1.75	1.65e-08	Hancock et al.S2
DNAH11	1.7	0.0001746
UBASH3B	1.66	0.0187078
MNS1	1.63	0.0773638
CALB1	1.61	0.0187078
DCDC2	1.61	5.4e-11
DCLK1	1.59	1.62e-12	Higo et al.S3
NYAP2	1.58	1.07e-09
XKR4	1.58	0.0096933
NNMT	1.55	0.0696861
PCSK2	1.48	4.59e-05
PURPL	1.47	0.0114118
CTSF	1.46	0.0001255
C17orf107	1.41	0.0036181
BCAS1	1.39	0.0787088
SLC44A4	1.39	0.0065291
MX1	1.38	0.0010347
HNF4A	1.35	0.0180496
LINC02889	1.35	0.0440492
TM4SF1	1.34	2.76e-10
SLC16A12	1.34	0.0030505
LIPH	1.34	1.03e-05
AKR1C1	1.33	0.0244203
ZNF619	1.32	2.04e-06
NPW	1.31	0.0239482
ZNF732	1.31	0.0019849
MLPH	1.28	0.0020373
IGFBP3	1.28	7.97e-08
OAS3	1.27	0.0011262
COL4A3	1.27	6.37e-05
ONECUT1	1.26	1.67e-10
SP100	1.24	2.08e-05
ZNF354C	1.24	1.53e-09
TGFBI	1.23	0.0163052
REXO2	1.22	1.08e-12
ZBTB16	1.19	2.11e-05
DNAH5	1.19	0.0001788
NEBL	1.18	0.0081213
CFH	1.18	1e-05
CYP2R1	1.17	1.12e-05
SYT11	1.17	5.78e-06
TMEM45B	1.16	0.0001928
RWDD2B	1.15	0.0817018
SDHAF4	1.14	5.78e-06
QPCT	1.13	0.0315306
EHD2	1.13	0.0211082
FHIT	1.13	0.0522384
PABPC4L	1.12	0.0003506
CCDC68	1.12	1.94e-05
COL4A4	1.1	1.96e-08
LIF	1.1	0.0752656
ABCC3	1.08	0.0088599
CDKN2B	1.07	0.0157482
CCDC125	1.05	3.22e-07
PUS7L	1.04	2.09e-14
ITIH2	1.03	0.0109418
LURAP1L	1.02	0.0327749
MRPS21	1.01	3.18e-14
C1QTNF3	1	0.0114118
ANXA1	0.99	0.0048337
VGLL3	0.99	0.0297517
COASY	0.99	2.7e-10
MGLL	0.99	0.0033093
CLDN1	0.99	0.0198003
PAPPA	0.99	0.002769
ALB	0.98	0.0513149
GAS8	0.98	5.04e-10
ITGB6	0.97	0.0001746	Suezawa et al.S4
DPP7	0.97	1.35e-05
MIR4435-2HG	0.96	0.0529035
RBM7	0.95	1.74e-10
MAP3K13	0.91	2.41e-07
STOM	0.91	0.0404897
TNFSF15	0.9	0.0327749
CX3CL1	0.89	0.0550573
HPGD	0.88	0.0483345
ZNF350	0.88	0.0297517
RMST	0.87	0.0349691
ZNF717	0.87	0.0017776
MYOCD	0.87	0.0228528
DRAM1	0.85	0.0294703
ETS1	0.85	0.0789128
ELAPOR1	0.85	0.0138303
ZNF558	0.85	2.76e-10
DTNA	0.84	0.0005574
IRAK4	0.84	0.0106636
GALNT18	0.84	0.0294703
USP28	0.83	3.95e-08
CDH11	0.83	0.0529035	Schneider et al.S5
SYTL2	0.83	0.0160553
STEAP4	0.83	0.021111
CXCL16	0.82	0.0799607	Ma et al.S6
ZNF37A	0.82	0.0036181
THBD	0.81	0.0130691
MT-ND4L	0.81	1.96e-08
CAV1	0.81	0.0243075
GLIS3	0.79	0.005139
DOCK5	0.79	1.34e-05
DOCK10	0.77	0.0049886
ZW10	0.76	1.13e-05
LOX	0.75	0.0267852
PRRG4	0.75	0.0269565
SCIN	0.75	0.0015624
CALD1	0.74	0.00034
ZNF441	0.74	0.0589749
VIM	0.73	5.13e-06	Li et al.S7
THSD7A	0.73	0.0690619
SLC41A2	0.72	0.0169618
NR3C2	0.72	0.0801963
FILIP1L	0.7	0.0053411
MT-ND1	0.7	0.0001262
SLC35E3	0.69	0.0003137
LMCD1	0.69	0.0030604
SFXN3	0.68	0.0690619
MT-ATP6	0.68	1.35e-05
MT-ND4	0.68	1.27e-05
CDH6	0.67	0.0212057
DSC2	0.67	0.0257049
COL12A1	0.66	0.0329704
FKBP5	0.66	0.0211082
HPS1	0.65	0.0032521
FN1	0.65	0.0368718	Ptasinski et al.S8
S100A10	0.64	0.0820529
CDKN1A	0.62	0.0328047
CREB5	0.62	0.0961007
ZBTB6	0.61	0.0057023
TNS2	0.61	0.0565119
IFI6	0.61	0.0513149
MT-ND3	0.59	0.0011465
MT-ND6	0.57	0.0206676
MT-ND2	0.56	0.0012031
MT-ND5	0.56	0.0052305
NEURL1B	0.54	0.0040692
ATP13A4	0.54	0.0570466
HSPH1	0.53	9e-07
TMEM30B	0.53	0.0390733
TOGARAM1	0.53	0.0753873
PTPRE	0.52	0.0529035
TENM4	0.51	0.0513149
MT-CYB	0.5	0.0060474
* References were added for genes that have been shown to be associated with lung fibrosis.
